# Supplementary material for: Inflammatory Monocytes Are Rapidly Recruited to the Post-Ischaemic Liver in Patients Undergoing Liver Transplantation and Cytokines Associated with Their Activation Correlate with Graft Outcomes
Source: Curr Issues Mol Biol. 2025 Jan 14;47(1):49. doi: 10.3390/cimb47010049 (PMC11763458; doi:10.3390/cimb47010049)
Supplement: Supplementary file 1 [file cimb-47-00049-s001.zip]

Archive with 1 entries (1 files):
- cimb-3366132-supplementary.pdf
